# Supplementary material for: A Challenge of COVID—19: Associated Infective Endocarditis with Streptococcus gordonii in a Young Immunocompetent Patient
Source: Medicina (Kaunas). 2021 Nov 26;57(12):1298. doi: 10.3390/medicina57121298 (PMC8707720; doi:10.3390/medicina57121298)
Supplement: Supplementary file 1 [file medicina-57-01298-s001.zip]

Archive with 1 entries (1 files):
- medicina-1458394-supplementary.pdf
